# Supplementary material for: Study of Effector CD8+ T Cell Interactions with Cortical Neurons in Response to Inflammation in Mouse Brain Slices and Neuronal Cultures
Source: Int J Mol Sci. 2023 Feb 6;24(4):3166. doi: 10.3390/ijms24043166 (PMC9960285; doi:10.3390/ijms24043166)
Supplement: Supplementary file 1 [file ijms-24-03166-s001.zip]

Archive with 4 entries (4 files):
- ijms-2163851-supplementary.pdf
- Supplementary Video 1 .avi
- Supplementary Video 2 .avi
- Thumbs.db
